# Supplementary material for: Versican accumulation drives Nos2 induction and aortic disease in Marfan syndrome via Akt activation
Source: EMBO Mol Med. 2024 Jan 2;16(1):9. doi: 10.1038/s44321-023-00009-7 (PMC10897446; doi:10.1038/s44321-023-00009-7)
Supplement: Supplementary file 3 — Source Data Fig. 1 [file 44321_2023_9_MOESM3_ESM.zip]

Archive with 34 entries (25 files):
- Figure 1/1A/
- Figure 1/1A/1A.xlsx
- Figure 1/1A/cropped-blot.tif
- Figure 1/1A/wb-neoversican.tif
- Figure 1/1A/wb-tubulin.tif
- Figure 1/1B/
- Figure 1/1B/neovcan-mfs.tif
- Figure 1/1B/neovcan-wt.tif
- Figure 1/1B/README.txt
- Figure 1/1B/vcan-mfs.tif
- Figure 1/1B/vcan-wt.tif
- Figure 1/1C/
- Figure 1/1C/1C.xlsx
- Figure 1/1D/
- Figure 1/1D/1D.xlsx
- Figure 1/1D/cropped-blot.tif
- Figure 1/1D/wb-gapdh.tif
- Figure 1/1D/wb-neoacan.tif
- Figure 1/1E/
- Figure 1/1E/acan-mfs.tif
- Figure 1/1E/acan-wt.tif
- Figure 1/1E/README.txt
- Figure 1/1F/
- Figure 1/1F/1F.xlsx
- Figure 1/1G/
- Figure 1/1G/ACAN-Control.tif
- Figure 1/1G/ACAN-MFS.tif
- Figure 1/1G/README.txt
- Figure 1/1G/VCAN-control.tif
- Figure 1/1G/VCAN-MFS.tif
- Figure 1/1H/
- Figure 1/1H/1H.xlsx
- Figure 1/1I/
- Figure 1/1I/1I.xlsx
