# Supplementary material for: Versican accumulation drives Nos2 induction and aortic disease in Marfan syndrome via Akt activation
Source: EMBO Mol Med. 2024 Jan 2;16(1):9. doi: 10.1038/s44321-023-00009-7 (PMC10897446; doi:10.1038/s44321-023-00009-7)
Supplement: Supplementary file 3 — Source Data Fig. 1 [file 44321_2023_9_MOESM3_ESM.zip › Figure 1/1A/1A.xlsx]

## Sheet: Neo-Vcan immunoblot
Figure 1A-wb Neo-Vcan quantification
WT	MFS
0.705578	0.947606
0.856079	0.530306
0.961876	0.663166
1.47647	0.469093
0.817293	0.629871
0.730886	0.308684
0.830415	0.409711
	0.301512
