# Supplementary material for: Versican accumulation drives Nos2 induction and aortic disease in Marfan syndrome via Akt activation
Source: EMBO Mol Med. 2024 Jan 2;16(1):9. doi: 10.1038/s44321-023-00009-7 (PMC10897446; doi:10.1038/s44321-023-00009-7)
Supplement: Supplementary file 3 — Source Data Fig. 1 [file 44321_2023_9_MOESM3_ESM.zip › Figure 1/1C/1C.xlsx]

## Sheet: Neoversican_staining
Figure 1B-Neoversican staining
WT	MFS
1.10856	0.242989
1.27697	0.618222
1.17459	0.617929
0.654364	0.596339
0.878131	0.502011
0.662049	0.638384
1.24534	0.85532
	0.38174

## Sheet: Versican_ staining
Figure 1C-Versican staining
WT	MFS
0.586054	3.47996
0.854908	2.20996
1.08694	5.71067
0.389128	2.84162
1.50286	2.03554
1.02789	10.6983
1.34232
1.2099
