# Supplementary material for: Versican accumulation drives Nos2 induction and aortic disease in Marfan syndrome via Akt activation
Source: EMBO Mol Med. 2024 Jan 2;16(1):9. doi: 10.1038/s44321-023-00009-7 (PMC10897446; doi:10.1038/s44321-023-00009-7)
Supplement: Supplementary file 3 — Source Data Fig. 1 [file 44321_2023_9_MOESM3_ESM.zip › Figure 1/1D/1D.xlsx]

## Sheet: Neo-Acan_immunoblot_quantificat
Figure 1D-wb Neoggrecan quantification
WT	MFS
1.24735	0.249529
0.994844	0.303488
0.757803	0.202741
0.545921	0.771021
0.853125	0.353369
1.60095	0.388405
