# Supplementary material for: Versican accumulation drives Nos2 induction and aortic disease in Marfan syndrome via Akt activation
Source: EMBO Mol Med. 2024 Jan 2;16(1):9. doi: 10.1038/s44321-023-00009-7 (PMC10897446; doi:10.1038/s44321-023-00009-7)
Supplement: Supplementary file 3 — Source Data Fig. 1 [file 44321_2023_9_MOESM3_ESM.zip › Figure 1/1F/1F.xlsx]

## Sheet: Aggrecan_staining
Figure 1F-Aggrecan staining
WT	MFS
0.879462	0.633644
1.13623	1.04428
1.11012	1.13976
1.20259	0.911973
0.671604	1.3546
