# Supplementary material for: Versican accumulation drives Nos2 induction and aortic disease in Marfan syndrome via Akt activation
Source: EMBO Mol Med. 2024 Jan 2;16(1):9. doi: 10.1038/s44321-023-00009-7 (PMC10897446; doi:10.1038/s44321-023-00009-7)
Supplement: Supplementary file 3 — Source Data Fig. 1 [file 44321_2023_9_MOESM3_ESM.zip › Figure 1/1H/1H.xlsx]

## Sheet: VCAN_staining_patients
Figure 1H-VCAN human
Control	MFS
0.822734	3.0804
0.983506	9.54238
1.31537	7.59851
2.29259	5.48793
0.374112	3.24493
0.211683	1.59961
2.44908	3.39094
0.258243	10.3674
0.292681
