# Supplementary material for: Versican accumulation drives Nos2 induction and aortic disease in Marfan syndrome via Akt activation
Source: EMBO Mol Med. 2024 Jan 2;16(1):9. doi: 10.1038/s44321-023-00009-7 (PMC10897446; doi:10.1038/s44321-023-00009-7)
Supplement: Supplementary file 3 — Source Data Fig. 1 [file 44321_2023_9_MOESM3_ESM.zip › Figure 1/1I/1I.xlsx]

## Sheet: ACAN_staining_patients
Figure 1I-ACAN human
Control	MFS
3.09826	9.65335
1.75141	0.803161
0.581975	1.64099
0.248397	0.964264
0.0431171	10.0596
0.0263021	1.58527
0.426583	5.28994
1.57342	3.7668
