# Supplementary material for: Versican accumulation drives Nos2 induction and aortic disease in Marfan syndrome via Akt activation
Source: EMBO Mol Med. 2024 Jan 2;16(1):9. doi: 10.1038/s44321-023-00009-7 (PMC10897446; doi:10.1038/s44321-023-00009-7)
Supplement: Supplementary file 4 — Source Data Fig. 2 [file 44321_2023_9_MOESM4_ESM.zip]

Archive with 16 entries (12 files):
- Figure 2/2A/
- Figure 2/2A/abao-hdf.tif
- Figure 2/2A/abao-mfs.tif
- Figure 2/2A/abao-mfs-hdf.tif
- Figure 2/2A/abao-wt.tif
- Figure 2/2A/asao-hdf.tif
- Figure 2/2A/asao-mfs.tif
- Figure 2/2A/asao-mfs-hdf.tif
- Figure 2/2A/asao-wt.tif
- Figure 2/2A/README.txt
- Figure 2/2B/
- Figure 2/2B/2B.xlsx
- Figure 2/2C/
- Figure 2/2C/2C.xlsx
- Figure 2/2D/
- Figure 2/2D/2D.xlsx
