# Supplementary material for: Versican accumulation drives Nos2 induction and aortic disease in Marfan syndrome via Akt activation
Source: EMBO Mol Med. 2024 Jan 2;16(1):9. doi: 10.1038/s44321-023-00009-7 (PMC10897446; doi:10.1038/s44321-023-00009-7)
Supplement: Supplementary file 4 — Source Data Fig. 2 [file 44321_2023_9_MOESM4_ESM.zip › Figure 2/2B/2B.xlsx]

## Sheet: hdf_asao-12w
Figure 2B-asao-12w
WT	Vcanhdf/+	MFS	MFS Vcanhdf/+
1.459	1.552	1.828	1.542
1.468	1.478	1.601	1.52
1.548	1.594	1.691	1.596
1.451	1.512	1.637	1.74
1.509	1.565	1.546	1.565
1.533	1.427	1.758	1.578
1.495	1.482	1.672	1.483
1.41	1.41	1.743	1.621
1.426	1.444	1.652	1.483
1.474	1.448	1.601	1.478
1.442	1.424	1.756	1.474
1.477	1.495	1.547	1.697
1.489	1.65	1.617	1.547
	1.512	1.591	1.545
		1.607	1.67
			1.557
			1.794
			1.532

## Sheet: hdf_abao-12w
Figure 2B-abao-12w
WT	Vcanhdf/+	MFS	MFS Vcanhdf/+
1.003	1.09	1.231	1.107
1.055	1.055	1.213	1.16
1.143	1.108	1.23	0.987
0.967	1.038	1.109	1.1
1.072	1.037	1.037	1.16
1.02	1.055	1.213	1.108
1.02	1.072	1.23	1.09
1.002	1.003	1.249	1.092
1.055	1.02	1.143	1.16
1.037	1.021	1.09	1.002
1.006	1.037	1.178	1.038
1.037	1.126	1.147	1.002
1.02	1.144	1.195	1.248
	1.108	1.108	1.072
		1.161	1.073
			1.178
			1.072
			1.217
			1.002
