# Supplementary material for: Versican accumulation drives Nos2 induction and aortic disease in Marfan syndrome via Akt activation
Source: EMBO Mol Med. 2024 Jan 2;16(1):9. doi: 10.1038/s44321-023-00009-7 (PMC10897446; doi:10.1038/s44321-023-00009-7)
Supplement: Supplementary file 5 — Source Data Fig. 3 [file 44321_2023_9_MOESM5_ESM.zip]

Archive with 6 entries (3 files):
- Figure 3/3A/
- Figure 3/3A/3A.xlsx
- Figure 3/3B/
- Figure 3/3B/3B.xlsx
- Figure 3/3C/
- Figure 3/3C/3C.xlsx
