# Supplementary material for: Versican accumulation drives Nos2 induction and aortic disease in Marfan syndrome via Akt activation
Source: EMBO Mol Med. 2024 Jan 2;16(1):9. doi: 10.1038/s44321-023-00009-7 (PMC10897446; doi:10.1038/s44321-023-00009-7)
Supplement: Supplementary file 5 — Source Data Fig. 3 [file 44321_2023_9_MOESM5_ESM.zip › Figure 3/3B/3B.xlsx]

## Sheet: 24w_AsAo
Figure 3B-asao-24w
WT	Acancmd/+	MFS	MFS Acancmd/+
1.55	1.529	1.937	1.797
1.509	1.662	1.738	1.698
1.502	1.512	1.676	1.882
1.467	1.517	1.712	2.409
1.63	1.495	1.675	1.676
1.512		1.627	1.624
1.549		1.974	1.843
1.574		1.965	1.745
1.46		1.852	1.754
1.547		2.06	1.978
1.583			2.05

## Sheet: 24w_AbAo
Figure 3B-abao-24w
WT	Acancmd/+	MFS	MFS Acancmd/+
1.026	1.12	1.195	1.254
1.113	1.072	1.178	1.201
1.014	1.043	1.143	1.277
1.096	1.067	1.143	1.19
1.137	1.072	1.184	1.072
1.021		1.195	1.254
1.091		1.195	1.22
1.09		1.178	1.213
1.037		1.178	1.213
1.09		1.248	1.248
1.055			1.283
