# Supplementary material for: Versican accumulation drives Nos2 induction and aortic disease in Marfan syndrome via Akt activation
Source: EMBO Mol Med. 2024 Jan 2;16(1):9. doi: 10.1038/s44321-023-00009-7 (PMC10897446; doi:10.1038/s44321-023-00009-7)
Supplement: Supplementary file 6 — Source Data Fig. 4 [file 44321_2023_9_MOESM6_ESM.zip]

Archive with 24 entries (19 files):
- Figure 4/4A/
- Figure 4/4A/4A.xlsx
- Figure 4/4C/
- Figure 4/4C/ihq-gfp-abao-mfs-acan.tif
- Figure 4/4C/ihq-gfp-abao-mfs-scr.tif
- Figure 4/4C/ihq-gfp-abao-uninfected.tif
- Figure 4/4C/ihq-gfp-abao-wt-acan.tif
- Figure 4/4C/ihq-gfp-abao-wt-scr.tif
- Figure 4/4C/ihq-gfp-asao-mfs-acan.tif
- Figure 4/4C/ihq-gfp-asao-mfs-scr.tif
- Figure 4/4C/ihq-gfp-asao-non-infected.tif
- Figure 4/4C/ihq-gfp-asao-wt-acan.tif
- Figure 4/4C/ihq-gfp-asao-wt-scr.tif
- Figure 4/4C/README.txt
- Figure 4/4D/
- Figure 4/4D/ihq-acan-mfs-acan.tif
- Figure 4/4D/ihq-acan-mfs-scr.tif
- Figure 4/4D/ihq-acan-wt-acan.tif
- Figure 4/4D/ihq-acan-wt-scr.tif
- Figure 4/4D/README.txt
- Figure 4/4E/
- Figure 4/4E/4E.xlsx
- Figure 4/4F/
- Figure 4/4F/4F.xlsx
