# Supplementary material for: Versican accumulation drives Nos2 induction and aortic disease in Marfan syndrome via Akt activation
Source: EMBO Mol Med. 2024 Jan 2;16(1):9. doi: 10.1038/s44321-023-00009-7 (PMC10897446; doi:10.1038/s44321-023-00009-7)
Supplement: Supplementary file 6 — Source Data Fig. 4 [file 44321_2023_9_MOESM6_ESM.zip › Figure 4/4A/4A.xlsx]

## Sheet: mRNA_shAcan_VSMCs
Figure 4A-mRNA acan levels vsmcs
WT shScr	WT shAcan	MFS shScr	MFS shAcan
1	0.114509	1.26114	0.101565
1	0.556679	1.21	0.121995
1	0.223705	1.09132	0.259731
