# Supplementary material for: Versican accumulation drives Nos2 induction and aortic disease in Marfan syndrome via Akt activation
Source: EMBO Mol Med. 2024 Jan 2;16(1):9. doi: 10.1038/s44321-023-00009-7 (PMC10897446; doi:10.1038/s44321-023-00009-7)
Supplement: Supplementary file 6 — Source Data Fig. 4 [file 44321_2023_9_MOESM6_ESM.zip › Figure 4/4E/4E.xlsx]

## Sheet: Aggrecan_staining
Figure 4E-Aggrecan staining
WT shScr	WT shAcan	MFS shScr	MFS shAcan
1.364	0.522	1.115	0.376
0.836	0.237697	0.966	0.38
0.43975	0.517348	1.071	0.179
1.76197	0.117478	0.557	0.281
0.798281	0.524357	0.096	0.273
	0.387819	2.03765	0.392
		1.79973	0.139
		0.0535677	0.167
		0.354183	0.408
		0.135886	0.164224
			0.282522
			0.258537
			0.156324
