# Supplementary material for: Versican accumulation drives Nos2 induction and aortic disease in Marfan syndrome via Akt activation
Source: EMBO Mol Med. 2024 Jan 2;16(1):9. doi: 10.1038/s44321-023-00009-7 (PMC10897446; doi:10.1038/s44321-023-00009-7)
Supplement: Supplementary file 6 — Source Data Fig. 4 [file 44321_2023_9_MOESM6_ESM.zip › Figure 4/4F/4F.xlsx]

## Sheet: asao_shAcan
Figure 4F-asao-shAcan
Days	WT shScr							WT shAcan								MFS shScr														MFS shAcan
Pre	1.49	1.407	1.477	1.358	1.459	1.492	1.537	1.445	1.453	1.504	1.421	1.442	1.413	1.402	1.416	1.787	1.587	1.639	1.642	1.693	1.568	1.61	1.621	1.727	1.631	1.633	1.635	1.705	1.651	1.693	1.612	1.697	1.565	1.604	1.818	1.625	1.694	1.743	1.753	1.584	1.666	1.647	1.6	1.635	1.672	1.705
3	1.507	1.459	1.394	1.441	1.494	1.513	1.584	1.434	1.558	1.565	1.483	1.445	1.417	1.387	1.417	1.802	1.583	1.635	1.669	1.712	1.731	1.616	1.629	1.552	1.555	1.565	1.635	1.701	1.585	1.711	1.625	1.693	1.568	1.564	1.74	1.636	1.663	1.672	1.633	1.578	1.642	1.602	1.607	1.654	1.697	1.623
7	1.514	1.434	1.499	1.409	1.477	1.562	1.601	1.402	1.541	1.518	1.485	1.452	1.412	1.403	1.433	1.716	1.588	1.635	1.604	1.802	1.561	1.635	1.691	1.625	1.548	1.613	1.664	1.625	1.653	1.723	1.741	1.668	1.529	1.526	1.6	1.636	1.557	1.664	1.609	1.548	1.616	1.535	1.553	1.6	1.745	1.62
14	1.532	1.405	1.507	1.442	1.463	1.442	1.535	1.408	1.557	1.417	1.429	1.467	1.346	1.414	1.487	1.746	1.618	1.629	1.6	1.658	1.629	1.631	1.713	1.621	1.607	1.618	1.621	1.68	1.642	1.667	1.635	1.772	1.618	1.559	1.729	1.791	1.596	1.6	1.531	1.524	1.795	1.604	1.625	1.636	1.741	1.565
21	1.48	1.428	1.489	1.462	1.476	1.546	1.52	1.474	1.584	1.431	1.419	1.38	1.474	1.431	1.466	1.792	1.621	1.623	1.63	1.619	1.596	1.514	1.727	1.748	1.653	1.59	1.672	1.618	1.618	1.612	1.802	1.707	1.6	1.544	1.618	1.654	1.62	1.613	1.601	1.603	1.723	1.532	1.611	1.662	1.708	1.631
28	1.461	1.425	1.429	1.487	1.4	1.565	1.494	1.358	1.464	1.431	1.417	1.471	1.43	1.448	1.407	1.707	1.662	1.639	1.627	1.748	1.636	1.633	1.829	1.646	1.625	1.621	1.648	1.683	1.653	1.653	1.752	1.752	1.612	1.54	1.7775	1.593	1.586	1.671	1.613	1.554	1.735	1.524	1.533	1.716	1.67	1.64

## Sheet: abao_shAcan
Figure 4F-abao_shAcan
	WT shScr							WT shAcan								MFS shScr														MFS shAcan
Pre	1.037	1.037	0.984	0.967	1.055	1.02	1.072	1.02	1.055	1.02	1.039	0.969	1.002	1.02	0.985	1.318	1.161	1.143	1.195	1.163	1.143	1.213	1.128	1.179	1.16	1.108	1.178	1.213	1.178	1.195	1.232	1.126	1.143	1.12	1.301	1.108	1.143	1.196	1.163	1.076	1.354	1.126	1.09	1.161	1.144	1.178
3	1.037	1.02	1.055	1.072	1.055	1.002	1.056	1.004	1.031	1.055	1.09	1.002	0.985	1.002	0.985	1.355	1.161	1.143	1.196	1.161	1.128	1.125	1.178	1.143	1.107	1.107	1.161	1.195	1.16	1.248	1.231	1.196	1.125	1.09	1.371	1.143	1.144	1.371	1.09	1.108	1.284	1.055	1.108	1.125	1.13	1.143
7	1.055	1.02	1.055	1.002	1.037	1.037	1.108	1.09	1.055	1.09	1.003	0.984	1.002	1.037	1.02	1.318	1.11	1.125	1.208	1.143	1.107	1.178	1.248	1.197	1.055	1.195	1.197	1.165	1.16	1.108	1.266	1.213	1.162	1.037	1.248	1.175	1.09	1.283	1.108	1.109	1.213	1.037	1.09	1.107	1.195	1.161
14	1.055	0.967	1.091	1.002	1.055	1.003	1.055	1.02	1.055	1.055	1.02	1.037	1.02	0.915	1.072	1.356	1.125	1.125	1.126	1.143	1.108	1.143	1.125	1.173	1.195	1.213	1.18	1.16	1.143	1.125	1.212	1.301	1.213	1.125	1.266	1.136	1.037	1.232	1.053	1.178	1.234	1.072	1.09	1.107	1.213	1.125
21	1.037	0.949	1.038	1.002	1.004	1.072	1.072	1.038	1.055	1.078	1.022	1.021	0.987	1.05	1.056	1.356	1.18	1.16	1.107	1.108	1.178	1.104	1.214	1.263	1.107	1.178	1.16	1.143	1.16	1.143	1.301	1.195	1.213	1.16	1.231	1.108	1.037	1.213	1.075	1.144	1.249	1.072	1.126	1.178	1.195	1.125
28	1.038	1.002	1.055	1.037	1.037	1.055	1.02	1.078	1.055	1.02	1.037	0.967	0.985	1.055	1.021	1.26	1.108	1.248	1.09	1.126	1.126	1.108	1.197	1.161	1.161	1.143	1.16	1.143	1.213	1.108	1.3	1.231	1.21	1.037	1.284	1.103	1.181	1.195	1.072	1.162	1.23	1.108	1.09	1.178	1.213	1.231
