# Supplementary material for: Versican accumulation drives Nos2 induction and aortic disease in Marfan syndrome via Akt activation
Source: EMBO Mol Med. 2024 Jan 2;16(1):9. doi: 10.1038/s44321-023-00009-7 (PMC10897446; doi:10.1038/s44321-023-00009-7)
Supplement: Supplementary file 7 — Source Data Fig. 5 [file 44321_2023_9_MOESM7_ESM.zip]

Archive with 14 entries (11 files):
- Figure 5/5A/
- Figure 5/5A/evg-mfs-acan.tif
- Figure 5/5A/evg-mfs-scr.tif
- Figure 5/5A/evg-wt-acan.tif
- Figure 5/5A/evg-wt-scr.tif
- Figure 5/5A/h&e-mfs-acan.tif
- Figure 5/5A/h&e-mfs-scr.tif
- Figure 5/5A/h&e-wt-acan.tif
- Figure 5/5A/h&e-wt-scr.tif
- Figure 5/5A/README.txt
- Figure 5/5B/
- Figure 5/5B/5B.xlsx
- Figure 5/5C/
- Figure 5/5C/5C.xlsx
