# Supplementary material for: Versican accumulation drives Nos2 induction and aortic disease in Marfan syndrome via Akt activation
Source: EMBO Mol Med. 2024 Jan 2;16(1):9. doi: 10.1038/s44321-023-00009-7 (PMC10897446; doi:10.1038/s44321-023-00009-7)
Supplement: Supplementary file 7 — Source Data Fig. 5 [file 44321_2023_9_MOESM7_ESM.zip › Figure 5/5B/5B.xlsx]

## Sheet: elastin breaks_shAcan
Figure 5B-elastin breaks asao
WT shScr	WT shAcan	MFS shScr	MFS shAcan
14	10	58	34
9	13	36	49
10	13	54	45
12	13	22	59
14	14	44	49
10	17	31	27
12		39	49
		55	48
		66	33
		62	41
			69
			34
			43
			60
			29
			35
			49
