# Supplementary material for: Versican accumulation drives Nos2 induction and aortic disease in Marfan syndrome via Akt activation
Source: EMBO Mol Med. 2024 Jan 2;16(1):9. doi: 10.1038/s44321-023-00009-7 (PMC10897446; doi:10.1038/s44321-023-00009-7)
Supplement: Supplementary file 7 — Source Data Fig. 5 [file 44321_2023_9_MOESM7_ESM.zip › Figure 5/5C/5C.xlsx]

## Sheet: Thickness_shAcan
Figure 5C-thickness_shAcan
WT shScr	WT shAcan	MFS shScr	MFS shAcan
75.641	80.631	106.829	102.307
82.798	83.1838	122.441	117.275
79.646	85.6967	105.023	86.236
68.769	72.5945	107.714	126.985
59.0388	76.7673	107.28	102.848
73.048	73.2157	111.087	94.131
75.1225		127.587	114.39
		124.551	98.472
		124.732	97.79
		99.64	119.674
			105.793
			104.654
			90.7147
			109.981
			122.072
			96.9315
			123.047
