# Supplementary material for: Versican accumulation drives Nos2 induction and aortic disease in Marfan syndrome via Akt activation
Source: EMBO Mol Med. 2024 Jan 2;16(1):9. doi: 10.1038/s44321-023-00009-7 (PMC10897446; doi:10.1038/s44321-023-00009-7)
Supplement: Supplementary file 8 — Source Data Fig. 6 [file 44321_2023_9_MOESM8_ESM.zip]

Archive with 24 entries (19 files):
- Figure 6/6A/
- Figure 6/6A/6A.xlsx
- Figure 6/6C/
- Figure 6/6C/ihq-gfp-abao-mfs-scr.tif
- Figure 6/6C/ihq-gfp-abao-mfs-vcan.tif
- Figure 6/6C/ihq-gfp-abao-uninfected.tif
- Figure 6/6C/ihq-gfp-abao-wt-scr.tif
- Figure 6/6C/ihq-gfp-abao-wt-vcan.tif
- Figure 6/6C/ihq-gfp-asao-mfs-scr.tif
- Figure 6/6C/ihq-gfp-asao-mfs-vcan.tif
- Figure 6/6C/ihq-gfp-asao-uninfected.tif
- Figure 6/6C/ihq-gfp-asao-wt-scr.tif
- Figure 6/6C/ihq-gfp-asao-wt-vcan.tif
- Figure 6/6C/README.txt
- Figure 6/6D/
- Figure 6/6D/ihq-vcan-mfs-scr.tif
- Figure 6/6D/ihq-vcan-mfs-vcan.tif
- Figure 6/6D/ihq-vcan-wt-scr.tif
- Figure 6/6D/ihq-vcan-wt-vcan.tif
- Figure 6/6D/README.txt
- Figure 6/6E/
- Figure 6/6E/6E.xlsx
- Figure 6/6F/
- Figure 6/6F/6F.xlsx
