# Supplementary material for: Versican accumulation drives Nos2 induction and aortic disease in Marfan syndrome via Akt activation
Source: EMBO Mol Med. 2024 Jan 2;16(1):9. doi: 10.1038/s44321-023-00009-7 (PMC10897446; doi:10.1038/s44321-023-00009-7)
Supplement: Supplementary file 8 — Source Data Fig. 6 [file 44321_2023_9_MOESM8_ESM.zip › Figure 6/6A/6A.xlsx]

## Sheet: mrna_shVcan vsmcs
Figure 6A-vcan mrna vsmcs shvcan
WT shScr	WT shVcan	MFS shScr	MFS shVcan
1	0.08	1.05	0.04
1	0.21	0.85	0.06
1	0.06	1.01	0.08
