# Supplementary material for: Versican accumulation drives Nos2 induction and aortic disease in Marfan syndrome via Akt activation
Source: EMBO Mol Med. 2024 Jan 2;16(1):9. doi: 10.1038/s44321-023-00009-7 (PMC10897446; doi:10.1038/s44321-023-00009-7)
Supplement: Supplementary file 8 — Source Data Fig. 6 [file 44321_2023_9_MOESM8_ESM.zip › Figure 6/6E/6E.xlsx]

## Sheet: Vcan_staining_quantification
Figure 6E-ihq vcan quantification
WT shScr	WT shVcan	MFS shScr	MFS shVcan
0.202496	0.947288	4.57594	0.458475
1.06656	2.08711	2.97486	1.45955
1.73094	0.840506	1.9149	0.687948
1.86578	3.27641	3.91451	1.40043
0.134217	2.92317	2.61672	1.58351
1.61502	1.34937	6.3809	1.14921
0.702509	0.109983	6.42196	0.151853
0.682468	0.904842	1.03376	2.15562
	0.507261		0.425468
			0.249153
			0.0683004
			2.32371
			1.38163
			1.3627
			1.12682
			0.824589
			0.756542
			0.616489
			0.47084
