# Supplementary material for: Versican accumulation drives Nos2 induction and aortic disease in Marfan syndrome via Akt activation
Source: EMBO Mol Med. 2024 Jan 2;16(1):9. doi: 10.1038/s44321-023-00009-7 (PMC10897446; doi:10.1038/s44321-023-00009-7)
Supplement: Supplementary file 8 — Source Data Fig. 6 [file 44321_2023_9_MOESM8_ESM.zip › Figure 6/6F/6F.xlsx]

## Sheet: asao-shVcan
Figure 6F-asao
Days	WTshScr						WTshVcan									MFS shScr													MFS shVcan
Pre	1.402	1.361	1.475	1.471	1.505	1.565	1.477	1.45	1.424	1.508	1.442	1.637	1.439	1.435	1.379	1.64	1.64	1.73	1.6	1.637	1.639	1.642	1.6	1.623	1.497	1.72	1.762	1.652	1.72	1.54	1.53	1.701	1.63	1.524	1.61	1.568	1.796	1.717	1.634	1.663	1.65	1.639	1.608
3	1.43	1.419	1.431	1.5	1.46	1.552	1.406	1.489	1.486	1.42	1.469	1.433	1.414	1.548	1.438	1.6	1.67	1.68	1.59	1.668	1.649	1.602	1.612	1.602	1.564	1.786	1.61	1.707	1.74	1.46	1.46	1.575	1.541	1.524	1.52	1.484	1.749	1.641	1.552	1.584	1.608	1.613	1.59
7	1.35	1.43	1.409	1.452	1.497	1.442	1.459	1.477	1.442	1.405	1.459	1.431	1.452	1.568	1.507	1.618	1.72	1.78	1.65	1.604	1.558	1.635	1.604	1.651	1.565	1.812	1.714	1.643	1.62	1.47	1.507	1.459	1.443	1.474	1.584	1.452	1.589	1.599	1.512	1.663	1.552	1.613	1.484
14	1.373	1.444	1.353	1.51	1.462	1.44	1.424	1.396	1.485	1.492	1.412	1.683	1.472	1.487	1.476	1.6	1.68	1.71	1.6	1.662	1.567	1.609	1.706	1.627	1.606	1.781	1.758	1.637	1.56	1.42	1.406	1.399	1.441	1.386	1.535	1.472	1.448	1.493	1.48	1.538	1.546	1.485	1.489
21	1.439	1.476	1.394	1.459	1.472	1.572	1.412	1.412	1.448	1.487	1.507	1.41	1.42	1.483	1.454	1.625	1.64	1.7	1.65	1.613	1.585	1.617	1.674	1.61	1.649	1.717	1.723	1.624	1.31	1.57	1.5	1.428	1.457	1.401	1.435	1.558	1.496	1.509	1.522	1.487	1.534	1.467	1.467
28	1.441	1.452	1.422	1.5	1.427	1.395	1.477	1.417	1.415	1.493	1.521	1.486	1.41	1.43	1.437	1.74	1.68	1.77	1.7	1.625	1.61	1.652	1.61	1.601	1.651	1.77	1.747	1.743	1.407	1.49	1.41	1.489	1.45	1.42	1.43	1.541	1.403	1.5	1.485	1.505	1.659	1.45	1.463

## Sheet: abao-shVcan
Figure 6F-abao
Days	WT shScr						WT shVcan									MFS shScr													MFS shVcan
Pre	1.037	1.003	1.108	1.02	1.072	1.09	1.09	1.02	1.138	1.039	1.072	1.213	1.09	1.056	0.984	1.09	1.283	1.12	1.12	1.143	1.169	1.108	1.167	1.141	1.107	1.23	1.283	1.318	1.145	1.09	1.056	1.231	1.16	1.055	1.125	1.126	1.323	1.196	1.266	1.266	1.195	1.181	1.161
3	0.985	1.002	1.127	1.09	1.073	1.072	1.056	1.002	1.126	0.985	0.949	1.003	1.021	1.108	1.003	1.19	1.21	1.18	1.204	1.288	1.14	1.267	1.16	1.178	1.143	1.233	1.267	1.301	1.108	1.05	1.055	1.125	1.109	1.143	1.108	1.16	1.195	1.197	1.16	1.16	1.266	1.213	1.178
7	0.99	1.021	1.002	1.075	1.002	1.02	1.072	1.09	1.021	1.02	1.072	1.057	1.072	1.125	1.09	1.213	1.23	1.26	1.17	1.23	1.18	1.266	1.143	1.213	1.126	1.195	1.267	1.336	1.004	1.055	1.055	1.16	1.108	1.037	1.2	1.055	1.2	1.195	1.127	1.109	1.195	1.16	1.108
14	1.003	0.971	0.986	1.038	1.02	1.091	1.02	1.021	1.072	1.108	1.003	1.125	1.09	1.021	1.002	1.18	1.22	1.23	1.17	1.195	1.18	1.195	1.126	1.178	1.178	1.249	1.248	1.25	0.94	1.05	1.022	1.091	1.055	0.949	1.076	1.02	1.202	1.003	1.073	1.072	1.179	1.108	1.055
21	0.984	1.002	0.967	0.914	1.09	1.125	1.003	1.039	1.055	1.073	1.09	1.02	1.037	1.004	0.932	1.2	1.21	1.2	1.18	1.178	1.125	1.195	1.161	1.178	1.231	1.248	1.266	1.301	1.002	1.07	1.07	1.038	1.038	1.021	1.092	1.072	1.226	1.072	1.09	1.09	1.123	1.072	1.037
28	1.002	1.037	1.037	1.037	1.02	1.003	1.023	1.02	1.072	1.02	1.091	1.071	1.09	1.055	1.02	1.18	1.33	1.33	1.23	1.248	1.109	1.126	1.14	1.195	1.248	1.195	1.286	1.303	1.07	1.003	0.96	1.055	1.003	1.002	1.072	1.126	0.984	1.02	1.055	1.125	1.213	1.09	1.055
