# Supplementary material for: Versican accumulation drives Nos2 induction and aortic disease in Marfan syndrome via Akt activation
Source: EMBO Mol Med. 2024 Jan 2;16(1):9. doi: 10.1038/s44321-023-00009-7 (PMC10897446; doi:10.1038/s44321-023-00009-7)
Supplement: Supplementary file 9 — Source Data Fig. 7 [file 44321_2023_9_MOESM9_ESM.zip]

Archive with 23 entries (18 files):
- Figure 7/7A/
- Figure 7/7A/evg-mfs-scr.tif
- Figure 7/7A/evg-mfs-vcan.tif
- Figure 7/7A/evg-wt-scr.tif
- Figure 7/7A/evg-wt-vcan.tif
- Figure 7/7A/h&e-mfs-scr.tif
- Figure 7/7A/h&e-mfs-vcan.tif
- Figure 7/7A/h&e-wt-scr.tif
- Figure 7/7A/h&e-wt-vcan.tif
- Figure 7/7A/README.txt
- Figure 7/7B/
- Figure 7/7B/7B.xlsx
- Figure 7/7C/
- Figure 7/7C/7C.xlsx
- Figure 7/7D/
- Figure 7/7D/nos2-mfs-scr.tif
- Figure 7/7D/nos2-mfs-vcan.tif
- Figure 7/7D/nos2-wt-scr.tif
- Figure 7/7D/nos2-wt-vcan.tif
- Figure 7/7D/README.txt
- Figure 7/7D/scale bar.tif
- Figure 7/7E/
- Figure 7/7E/7E.xlsx
