# Supplementary material for: Versican accumulation drives Nos2 induction and aortic disease in Marfan syndrome via Akt activation
Source: EMBO Mol Med. 2024 Jan 2;16(1):9. doi: 10.1038/s44321-023-00009-7 (PMC10897446; doi:10.1038/s44321-023-00009-7)
Supplement: Supplementary file 9 — Source Data Fig. 7 [file 44321_2023_9_MOESM9_ESM.zip › Figure 7/7B/7B.xlsx]

## Sheet: Elastin breaks
Figure 7B-elastin breaks asao
WT shScr	WT shVcan	MFS shScr	MFS shVcan
8	14	51	11
13	12	71	24
13	13	43	25
11	11	31	26
16	12	47	17
13	8	37	14
	14	46	25
		38	23
		51	27
		34	35
		41	28
		51
		42
		46
