# Supplementary material for: Versican accumulation drives Nos2 induction and aortic disease in Marfan syndrome via Akt activation
Source: EMBO Mol Med. 2024 Jan 2;16(1):9. doi: 10.1038/s44321-023-00009-7 (PMC10897446; doi:10.1038/s44321-023-00009-7)
Supplement: Supplementary file 9 — Source Data Fig. 7 [file 44321_2023_9_MOESM9_ESM.zip › Figure 7/7C/7C.xlsx]

## Sheet: Thickness
Figure 7C-thickness
WT shScr	WT shVcan	MFS shScr	MFS shVcan
96.2913	99.3358	103.705	97.4137
90.5235	75.8085	97.531	87.9117
88.5	79.6052	100.181	83.2567
76.6388	104.478	113.946	94.3828
74.8145	82.3565	114.32	81.932
87.9283	81.9778	125.165	91.6047
	85.5405	121.351	109.158
	84.4163	122.406	103.013
		93.1208	101.897
		99.2125	73.485
