# Supplementary material for: Versican accumulation drives Nos2 induction and aortic disease in Marfan syndrome via Akt activation
Source: EMBO Mol Med. 2024 Jan 2;16(1):9. doi: 10.1038/s44321-023-00009-7 (PMC10897446; doi:10.1038/s44321-023-00009-7)
Supplement: Supplementary file 9 — Source Data Fig. 7 [file 44321_2023_9_MOESM9_ESM.zip › Figure 7/7D/README.txt]

Images were opened in Fiji, copied in Illustrator (separated channels or the merged imaged) using Fiji (Edit->copy to system). In Illustrator, images were scaled, rotated and cropped.
