# Supplementary material for: Versican accumulation drives Nos2 induction and aortic disease in Marfan syndrome via Akt activation
Source: EMBO Mol Med. 2024 Jan 2;16(1):9. doi: 10.1038/s44321-023-00009-7 (PMC10897446; doi:10.1038/s44321-023-00009-7)
Supplement: Supplementary file 9 — Source Data Fig. 7 [file 44321_2023_9_MOESM9_ESM.zip › Figure 7/7E/7E.xlsx]

## Sheet: Nos2-staining
Figure 7E-if-nos2
WT shScr	WT shVcan	MFS shScr	MFS shVcan
0.106077	0.364675	1.68478	1.48876
0.659785	0.851072	2.915	1.99933
0.756592	0.480519	0.995551	1.27205
1.73383	0.427178	1.07861	2.95931
1.20617	0.564946	4.01609	2.01057
1.53755	0.840479	1.34612	1.37589
0.870772	0.979867	3.77459	0.383097
1.01521		2.81649	0.607258
1.45419		3.71939	4.42458
1.10469		2.29137	0.801209
0.555136		2.93147	0.678207
0.769954		3.03845	2.17309
1.25429		6.08654
0.975753		3.9574
		3.06151
		2.84865
