# Supplementary material for: Versican accumulation drives Nos2 induction and aortic disease in Marfan syndrome via Akt activation
Source: EMBO Mol Med. 2024 Jan 2;16(1):9. doi: 10.1038/s44321-023-00009-7 (PMC10897446; doi:10.1038/s44321-023-00009-7)
Supplement: Supplementary file 10 — Source Data Fig. 8 [file 44321_2023_9_MOESM10_ESM.zip]

Archive with 25 entries (19 files):
- Figure 8/8A/
- Figure 8/8A/8A.xlsx
- Figure 8/8A/cropped-blot.tif
- Figure 8/8A/wb-akt total.tif
- Figure 8/8A/wb-pakt.tif
- Figure 8/8A/wb-tubulin.tif
- Figure 8/8C/
- Figure 8/8C/8C.xlsx
- Figure 8/8D/
- Figure 8/8D/if-nos2-mfs-azd.tif
- Figure 8/8D/if-nos2-mfs-veh.tif
- Figure 8/8D/if-nos2-wt-azd.tif
- Figure 8/8D/if-nos2-wt-veh.tif
- Figure 8/8D/README.txt
- Figure 8/8D/scale bar.tif
- Figure 8/8E/
- Figure 8/8E/8E.xlsx
- Figure 8/8F/
- Figure 8/8F/Ctrl-49_1 scale bar.tif
- Figure 8/8F/Ctrl-49_1.tif
- Figure 8/8F/MFS-26_3 scale bar.tif
- Figure 8/8F/MFS-26_3.tif
- Figure 8/8F/README.txt
- Figure 8/8G/
- Figure 8/8G/8G.xlsx
