# Supplementary material for: Versican accumulation drives Nos2 induction and aortic disease in Marfan syndrome via Akt activation
Source: EMBO Mol Med. 2024 Jan 2;16(1):9. doi: 10.1038/s44321-023-00009-7 (PMC10897446; doi:10.1038/s44321-023-00009-7)
Supplement: Supplementary file 10 — Source Data Fig. 8 [file 44321_2023_9_MOESM10_ESM.zip › Figure 8/8A/8A.xlsx]

## Sheet: pAktAkt_immunoblot_quantifi
Figure 8A-pAkt/Akt immunoblot quantification
Non-coated	V3
1.24773	2.4095
0.612485	1.7048
1.13978	2.29099
