# Supplementary material for: Versican accumulation drives Nos2 induction and aortic disease in Marfan syndrome via Akt activation
Source: EMBO Mol Med. 2024 Jan 2;16(1):9. doi: 10.1038/s44321-023-00009-7 (PMC10897446; doi:10.1038/s44321-023-00009-7)
Supplement: Supplementary file 10 — Source Data Fig. 8 [file 44321_2023_9_MOESM10_ESM.zip › Figure 8/8C/8C.xlsx]

## Sheet: AsAo
Figure 8C-asao
Days	WT Veh						WT AZD8055					MFS Veh						MFS AZD8055
0	1.586	1.431	1.422	1.463	1.51	1.414	1.529	1.529	1.459	1.485	1.497	1.601	1.676	1.74	1.592	1.672	1.635	1.616	1.782	1.629	1.646	1.654	1.775
2	1.476	1.443	1.425	1.512	1.521	1.379	1.522	1.497	1.428	1.406	1.472	1.674	1.623	1.724	1.625	1.688	1.659	1.495	1.562	1.494	1.477	1.495	1.665
4	1.48	1.476	1.434	1.495	1.544	1.407	1.489	1.549	1.483	1.398	1.445	1.603	1.638	1.739	1.637	1.673	1.638	1.47	1.478	1.448	1.49	1.463	1.519

## Sheet: AbAo
Figure 8C-abao
Days	WT Veh						WT AZD8055					MFS Veh						MFS AZD8055
0	1.055	1.072	1.022	1.055	1.09	1.055	1.002	1.02	1.037	1.002	1.02	1.108	1.178	1.143	1.125	1.214	1.178	1.16	1.231	1.16	1.195	1.125	1.231
2	1.037	1.09	0.967	1.02	1.055	1.037	1.055	1.09	1.003	0.986	1.003	1.125	1.143	1.195	1.109	1.196	1.178	1.072	1.055	1.055	1.038	1.072	1.108
4	1.055	1.072	1.02	1.09	1.037	1.022	1.02	1.075	1.038	1.002	0.914	1.195	1.143	1.178	1.16	1.161	1.126	1.055	1.02	1.02	1.002	1.037	1.02
