# Supplementary material for: Versican accumulation drives Nos2 induction and aortic disease in Marfan syndrome via Akt activation
Source: EMBO Mol Med. 2024 Jan 2;16(1):9. doi: 10.1038/s44321-023-00009-7 (PMC10897446; doi:10.1038/s44321-023-00009-7)
Supplement: Supplementary file 10 — Source Data Fig. 8 [file 44321_2023_9_MOESM10_ESM.zip › Figure 8/8E/8E.xlsx]

## Sheet: nos2_staining
Figure 8E-nos2
WT Veh	WT AZD8055	MFS Veh	MFS AZD8055
0.77528	1.3239	2.20035	0.755545
1.02158	0.859496	2.1729	1.52674
1.20314	0.820437	2.23736	1.67948
0.782154	2.09076	4.21469	0.35239
1.39577	0.905304	3.14533	1.07848
0.82208	0.403839	2.36187
