# Supplementary material for: Versican accumulation drives Nos2 induction and aortic disease in Marfan syndrome via Akt activation
Source: EMBO Mol Med. 2024 Jan 2;16(1):9. doi: 10.1038/s44321-023-00009-7 (PMC10897446; doi:10.1038/s44321-023-00009-7)
Supplement: Supplementary file 10 — Source Data Fig. 8 [file 44321_2023_9_MOESM10_ESM.zip › Figure 8/8G/8G.xlsx]

## Sheet: pAkt_MFS_patients
Figure 8G-pAkt-human MFS patients
Control	MFS
0.873795	5.18238
0.649822	5.59889
2.26776	3.79175
0.25069	4.15599
1.4804	7.29943
0.66236	3.17165
0.857243	1.98553
	10.9249
