# Supplementary material for: Versican accumulation drives Nos2 induction and aortic disease in Marfan syndrome via Akt activation
Source: EMBO Mol Med. 2024 Jan 2;16(1):9. doi: 10.1038/s44321-023-00009-7 (PMC10897446; doi:10.1038/s44321-023-00009-7)
Supplement: Supplementary file 11 — Source Data EV Figures [file 44321_2023_9_MOESM11_ESM.zip]

Archive with 68 entries (63 files):
- Appendix Figure S1/Appendix Figure S1.xlsx
- Figure EV1/EV1A/
- Figure EV1/EV1A/12wks-mfs.tif
- Figure EV1/EV1A/12wks-wt.tif
- Figure EV1/EV1A/4wks-mfs.tif
- Figure EV1/EV1A/4wks-wt.tif
- Figure EV1/EV1A/README.txt
- Figure EV1/EV1A/scale bar.tif
- Figure EV1/EV1B/
- Figure EV1/EV1B/EV1B.xlsx
- Figure EV2/ACAN-Ctrl-11_3.tif
- Figure EV2/ACAN-Ctrl-49_3.tif
- Figure EV2/ACAN-Ctrl-78_1.tif
- Figure EV2/ACAN-MFS-a1_2.tif
- Figure EV2/ACAN-MFS-a55_2.tif
- Figure EV2/ACAN-MFS-ao26_2.tif
- Figure EV2/ACAN-MFS-ao41_2.tif
- Figure EV2/ACAN-MFS-ao7_3.tif
- Figure EV2/ACAN-MFS-ao8_2.tif
- Figure EV2/README.txt
- Figure EV2/scale bar.tif
- Figure EV2/VCAN-Ctrl-11_1.tif
- Figure EV2/VCAN-Ctrl-49_3.tif
- Figure EV2/VCAN-Ctrl-78_3.tif
- Figure EV2/VCAN-MFS-a1_2.tif
- Figure EV2/VCAN-MFS-a55_3.tif
- Figure EV2/VCAN-MFS-a65_2.tif
- Figure EV2/VCAN-MFS-ao26_2.tif
- Figure EV2/VCAN-MFS-ao41_2.tif
- Figure EV2/VCAN-MFS-ao7_3.tif
- Figure EV3/EV3A/
- Figure EV3/EV3A/nos2-mfs-scr.tif
- Figure EV3/EV3A/nos2-mfs-vcan.tif
- Figure EV3/EV3A/nos2-wt-scr.tif
- Figure EV3/EV3A/nos2-wt-vcan.tif
- Figure EV3/EV3A/README.txt
- Figure EV3/EV3A/scale bar.tif
- Figure EV3/EV3B/
- Figure EV3/EV3B/README.txt
- Figure EV3/EV3B/scale bar.tif
- Figure EV3/EV3B/sma-MFS.tif
- Figure EV3/EV3B/sma-WT.tif
- Figure EV3/EV3C/
- Figure EV3/EV3C/cd31-mfs.tif
- Figure EV3/EV3C/cd31-wt.tif
- Figure EV3/EV3C/README.txt
- Figure EV3/EV3C/scale bar.tif
- Figure EV4/if-nos2-mfs-azd.tif
- Figure EV4/if-nos2-mfs-veh.tif
- Figure EV4/if-nos2-wt-azd.tif
- Figure EV4/if-nos2-wt-veh.tif
- Figure EV4/README.txt
- Figure EV4/scale bar.tif
- Figure EV5/batch1-Ctrl-11_1.tif
- Figure EV5/batch1-Ctrl-49_1.tif
- Figure EV5/batch1-Ctrl-79_2.tif
- Figure EV5/batch1-igg.tif
- Figure EV5/batch1-MFS-a26_3.tif
- Figure EV5/batch1-MFS-a48_2.tif
- Figure EV5/batch1-MFS-a7_1.tif
- Figure EV5/batch1-scale bar.tif
- Figure EV5/batch2-Ctrl-100_1.tif
- Figure EV5/batch2-MFS-a1_1.tif
- Figure EV5/batch2-MFS-a41_2.tif
- Figure EV5/batch2-MFS-a55_2.tif
- Figure EV5/batch2-MFS-a65_3.tif
- Figure EV5/batch2-scale bar.tif
- Figure EV5/README.txt
