# Supplementary material for: Versican accumulation drives Nos2 induction and aortic disease in Marfan syndrome via Akt activation
Source: EMBO Mol Med. 2024 Jan 2;16(1):9. doi: 10.1038/s44321-023-00009-7 (PMC10897446; doi:10.1038/s44321-023-00009-7)
Supplement: Supplementary file 11 — Source Data EV Figures [file 44321_2023_9_MOESM11_ESM.zip › Appendix Figure S1/Appendix Figure S1.xlsx]

## Sheet: Plasma Vcan levels
Appendix Figure S1. Plasma Vcan levels
WT	MFS
25.9	35.5
28.2	29
34.1	35.6
32.7	30.5
31.7	41.8
26.3	29.3
31.3	31.7
26.8	38.3
23.4	23.8
25.7	23.2
25.1	22.9
27.9	31.2
31.2	31
26.7	31.5
26	25.8
26.7	33.8
21.9	49.9
22.1	35.8
29.5	25.9
	27
