# Supplementary material for: Versican accumulation drives Nos2 induction and aortic disease in Marfan syndrome via Akt activation
Source: EMBO Mol Med. 2024 Jan 2;16(1):9. doi: 10.1038/s44321-023-00009-7 (PMC10897446; doi:10.1038/s44321-023-00009-7)
Supplement: Supplementary file 11 — Source Data EV Figures [file 44321_2023_9_MOESM11_ESM.zip › Figure EV1/EV1A/README.txt]

Images were copied in Illustrator using Fiji (Edit->copy to system). In Illustrator, images were scaled, rotated and cropped.
