# Supplementary material for: Versican accumulation drives Nos2 induction and aortic disease in Marfan syndrome via Akt activation
Source: EMBO Mol Med. 2024 Jan 2;16(1):9. doi: 10.1038/s44321-023-00009-7 (PMC10897446; doi:10.1038/s44321-023-00009-7)
Supplement: Supplementary file 11 — Source Data EV Figures [file 44321_2023_9_MOESM11_ESM.zip › Figure EV1/EV1B/EV1B.xlsx]

## Sheet: Vcan levels 4 and 12wks
Vcan 4wks and 12wks
WT-4wks	MFS-4wks	WT-12wks	MFS-12wks
1.0965	2.00895	0.702384	1.78137
0.880939	0.951732	1.29762	2.43843
0.948723	0.552487	0.693465	2.53525
1.03369		1.4598
